# Supplementary material for: Monocyte Subsets in Patients with Chronic Heart Failure Treated with Cardiac Resynchronization Therapy
Source: Cells. 2021 Dec 9;10(12):3482. doi: 10.3390/cells10123482 (PMC8700101; doi:10.3390/cells10123482)
Supplement: Supplementary file 1 [file cells-10-03482-s001.zip]

Archive with 1 entries (1 files):
- cells-1468332-supplementary.pdf
